# Supplementary material for: Opposite regulation of piRNAs, rRNAs and miRNAs in the blood after subarachnoid hemorrhage
Source: J Mol Med (Berl). 2020 May 18;98(6):887–96. doi: 10.1007/s00109-020-01922-x (PMC7297814; doi:10.1007/s00109-020-01922-x)
Supplement: Supplementary file 1 — (XLSX 69 kb) [file 109_2020_1922_MOESM1_ESM.xlsx]

## Sheet: S1
Differentially expressed sRNAs
chromosome	start	stop	strand	length	rnaClass	rnaID	mean_C	mean_RAA	mean_RAC	FC_RAA	FC_RAC	FDR	C.vs.RAA	C.vs.RAC	RAA.vs.RAC
chr10	101601426	101601448	-	22	mir-3p	hsa-miR-3158-3p	17171.5	12192.4	10249	1.40837	1.67543	0.00826248	DOWN	DOWN	DOWN
chr10	101601465	101601487	+	22	mir-3p	hsa-miR-3158-3p	17184.4	12169.6	10212	1.41207	1.68276	0.00817223	DOWN	DOWN	DOWN
chr15	88611855	88611879	-	24	mir-3p	hsa-miR-3529-3p	8100.25	6064.11	5270.95	1.33577	1.53677	0.0147801	DOWN	DOWN	DOWN
chr10	101601428	101601449	+	21	mir-5p	hsa-miR-3158-5p	17171.5	12192.4	10249	1.40837	1.67543	0.00826248	DOWN	DOWN	DOWN
chr10	101601464	101601485	-	21	mir-5p	hsa-miR-3158-5p	17184.4	12169.6	10212	1.41207	1.68276	0.00817223	DOWN	DOWN	DOWN
chrX	134546370	134546393	-	23	mir-5p	hsa-miR-503-5p	841	622.316	665.5	1.3514	1.26371	0.0741101	DOWN	DOWN	UP
chr22	37847731	37847753	-	22	mir-5p	hsa-miR-659-5p	334	244.947	235.9	1.36356	1.41585	0.0265259	DOWN	DOWN	DOWN
chr15	88611855	88611878	+	23	mir-5p	hsa-miR-7-5p	8100.25	6064.11	5270.95	1.33577	1.53677	0.0147801	DOWN	DOWN	DOWN
chr19	4770699	4770722	+	23	mir-5p	hsa-miR-7-5p	8044.35	6068.11	5289.75	1.32568	1.52074	0.0168144	DOWN	DOWN	DOWN
chr9	83969811	83969834	-	23	mir-5p	hsa-miR-7-5p	8087.3	6117.68	5291.35	1.32195	1.5284	0.0164256	DOWN	DOWN	DOWN
chr10	101601416	101601497	+	81	miRNAprimary	hsa-mir-3158-1	34355.8	24362.1	20461	1.41022	1.67909	0.00823594	DOWN	DOWN	DOWN
chr10	101601416	101601497	-	81	miRNAprimary	hsa-mir-3158-2	34355.8	24362.1	20461	1.41022	1.67909	0.00823594	DOWN	DOWN	DOWN
chr15	88611846	88611924	-	78	miRNAprimary	hsa-mir-3529	8100.95	6065	5272.4	1.33569	1.53648	0.0147801	DOWN	DOWN	DOWN
chrX	134546327	134546398	-	71	miRNAprimary	hsa-mir-503	843.15	623.368	667.2	1.35257	1.26371	0.0737895	DOWN	DOWN	UP
chr10	96828668	96828764	-	96	miRNAprimary	hsa-mir-607	141.15	96.6842	101	1.45991	1.39752	0.0238829	DOWN	DOWN	UP
chr22	37847677	37847774	-	97	miRNAprimary	hsa-mir-659	335.8	246.263	237.35	1.36358	1.41479	0.0265691	DOWN	DOWN	DOWN
chr9	83969747	83969857	-	110	miRNAprimary	hsa-mir-7-1	8158.15	6196.68	5363.2	1.31653	1.52113	0.0164256	DOWN	DOWN	DOWN
chr15	88611824	88611934	+	110	miRNAprimary	hsa-mir-7-2	8100.95	6065	5272.4	1.33569	1.53648	0.0147801	DOWN	DOWN	DOWN
chr19	4770669	4770779	+	110	miRNAprimary	hsa-mir-7-3	8044.35	6068.11	5289.75	1.32568	1.52074	0.0168144	DOWN	DOWN	DOWN
chr22	39319051	39319079	-	28	piRNA	piR-30799	1303.15	467.316	816.9	2.78859	1.59524	0.00826248	DOWN	DOWN	UP
chr5	138561045	138561073	-	28	piRNA	piR-30840	3124.9	1592.32	2221.45	1.96249	1.40669	0.00826248	DOWN	DOWN	UP
chr17	19452375	19452404	+	29	piRNA	piR-31052	464.45	231.947	339.8	2.00239	1.36683	0.00686508	DOWN	DOWN	UP
chr21	8216295	8216324	+	29	piRNA	piR-31052	877.1	438.842	647.65	1.99867	1.35428	0.00686508	DOWN	DOWN	UP
chr21	8260524	8260553	+	29	piRNA	piR-31052	881.35	447.579	655.25	1.96915	1.34506	0.00686508	DOWN	DOWN	UP
chr21	8399329	8399358	+	29	piRNA	piR-31052	882.7	453.105	649.7	1.94811	1.35863	0.00686508	DOWN	DOWN	UP
chr21	8443564	8443593	+	29	piRNA	piR-31052	890.2	449.579	643.15	1.98007	1.38413	0.00686508	DOWN	DOWN	UP
chr12	127166405	127166432	-	27	piRNA	piR-31080	205.55	81.4211	100.5	2.52453	2.04527	0.0116894	DOWN	DOWN	UP
chr17	77162275	77162302	-	27	piRNA	piR-31080	199.7	69.8947	97.75	2.85715	2.04297	0.00778521	DOWN	DOWN	UP
chr21	8218522	8218549	+	27	piRNA	piR-31080	259.45	93.4737	125.75	2.77565	2.06322	0.00913753	DOWN	DOWN	UP
chr21	8401560	8401587	+	27	piRNA	piR-31080	259.25	93.1053	123.1	2.78448	2.10601	0.00823594	DOWN	DOWN	UP
chr21	8445792	8445819	+	27	piRNA	piR-31080	256.05	94.2105	124.25	2.71785	2.06076	0.00975104	DOWN	DOWN	UP
chr17	16440076	16440106	+	30	piRNA	piR-31623	585.45	282.158	282.65	2.0749	2.07129	0.0199456	DOWN	DOWN	UP
chr19	35575608	35575637	+	29	piRNA	piR-31662	120.45	50.6316	66.2	2.37895	1.81949	0.0113524	DOWN	DOWN	UP
chrX	66018936	66018958	+	22	mir-3p	hsa-miR-223-3p	11926.5	26772.1	14510.9	2.24474	1.21669	9.06e-05	UP	UP	DOWN
chr7	100093570	100093592	-	22	mir-3p	hsa-miR-25-3p	365837	504343	458992	1.3786	1.25464	0.0733946	UP	UP	DOWN
chr21	8215810	8215839	+	29	piRNA	piR-31662	122.25	57.7368	75.1	2.11737	1.62783	0.0233686	DOWN	DOWN	UP
chr21	8260039	8260068	+	29	piRNA	piR-31662	133	55.3684	71.55	2.40209	1.85884	0.00834581	DOWN	DOWN	UP
chr22	45200957	45200979	-	22	mir-3p	hsa-miR-1249-3p	96.95	80.5789	131.25	1.20317	1.35379	0.0521895	DOWN	UP	UP
chr19	49500796	49500818	-	22	mir-3p	hsa-miR-150-3p	66.85	34.3684	82.8	1.9451	1.23859	0.00131933	DOWN	UP	UP
chr3	160404796	160404818	+	22	mir-3p	hsa-miR-16-2-3p	7679.3	5685.05	12044.9	1.35079	1.56849	0.0437227	DOWN	UP	UP
chr14	101065345	101065367	+	22	mir-3p	hsa-miR-409-3p	1738.35	1217.32	2278.95	1.42802	1.31098	0.083854	DOWN	UP	UP
chr2	64340808	64340829	+	21	mir-3p	hsa-miR-4433a-3p	546.8	351.947	792.9	1.55364	1.45007	0.0089507	DOWN	UP	UP
chr14	101055463	101055485	+	22	mir-3p	hsa-miR-485-3p	85.6	65.7895	148.9	1.30112	1.73949	0.0207617	DOWN	UP	UP
chr17	17813479	17813499	-	20	mir-3p	hsa-miR-6777-3p	191.7	151.263	240.8	1.26733	1.25613	0.0529885	DOWN	UP	UP
chr19	55245185	55245207	-	22	mir-3p	hsa-miR-6803-3p	191.55	148.263	250.1	1.29196	1.30566	0.0129897	DOWN	UP	UP
chr11	122146567	122146589	-	22	mir-5p	hsa-let-7a-5p	10455.2	7274.95	12995.3	1.43715	1.24295	0.0089507	DOWN	UP	UP
chr22	46112751	46112773	+	22	mir-5p	hsa-let-7a-5p	10537.9	7362.26	12991.6	1.43133	1.23286	0.0107645	DOWN	UP	UP
chr9	94175961	94175983	+	22	mir-5p	hsa-let-7a-5p	10481.4	7329.74	13025	1.42998	1.24269	0.0104371	DOWN	UP	UP
chr21	16539837	16539859	+	22	mir-5p	hsa-let-7c-5p	567.45	432.789	726.65	1.31115	1.28055	0.0436763	DOWN	UP	UP
chr2	218402691	218402713	+	22	mir-3p	hsa-miR-26b-3p	280.85	488.263	385.05	1.73852	1.37102	0.0101418	UP	UP	DOWN
chr14	101054693	101054715	+	22	mir-5p	hsa-miR-134-5p	74.45	51.2105	104.75	1.4538	1.40698	0.0128459	DOWN	UP	UP
chr19	49500831	49500853	-	22	mir-5p	hsa-miR-150-5p	18066.7	11143.8	24341.7	1.62123	1.34733	0.00158606	DOWN	UP	UP
chr8	6745211	6745233	+	22	mir-3p	hsa-miR-4659a-3p	254.3	424.895	396.95	1.67084	1.56095	0.0124624	UP	UP	DOWN
chr8	6745174	6745196	-	22	mir-3p	hsa-miR-4659b-3p	118.45	194.737	155.3	1.64404	1.3111	0.0448995	UP	UP	DOWN
chr14	100109672	100109693	+	21	mir-5p	hsa-miR-342-5p	129.8	81.4737	179.15	1.59315	1.3802	0.000229752	DOWN	UP	UP
chr2	64340808	64340829	-	21	mir-5p	hsa-miR-4433b-5p	546.8	351.947	792.9	1.55364	1.45007	0.0089507	DOWN	UP	UP
chr5	154347152	154347174	+	22	mir-5p3pno	hsa-miR-1294	186.9	139.632	242.1	1.33852	1.29535	0.056717	DOWN	UP	UP
chr9	94175956	94176036	+	80	miRNAprimary	hsa-let-7a-1	10716.9	7657.95	13253.7	1.39945	1.23671	0.0119302	DOWN	UP	UP
chr11	122146521	122146593	-	72	miRNAprimary	hsa-let-7a-2	10455.2	7275.47	12996.1	1.43705	1.24303	0.0089507	DOWN	UP	UP
chr1	224398226	224398249	-	23	mir-3p	hsa-miR-4742-3p	419.05	597.105	512.05	1.4249	1.22193	0.0771785	UP	UP	DOWN
chr2	232550492	232550514	-	22	mir-3p	hsa-miR-5001-3p	120.8	208.105	155.85	1.72273	1.29015	0.00834581	UP	UP	DOWN
chrX	139924159	139924181	-	22	mir-3p	hsa-miR-505-3p	401.8	609.316	516.2	1.51647	1.28472	0.031906	UP	UP	DOWN
chr3	32506304	32506326	-	22	mir-3p	hsa-miR-548ay-3p	74.1	101.842	117.25	1.37439	1.58232	0.0965536	UP	UP	UP
chr5	59703629	59703651	-	22	mir-3p	hsa-miR-582-3p	182.95	319.316	92.4	1.74537	1.97998	0.00516408	UP	DOWN	DOWN
chr7	29680747	29680769	-	22	mir-3p	hsa-miR-550a-3p	89.65	148.368	128.45	1.65497	1.43279	0.0182101	UP	UP	DOWN
chr7	30289853	30289875	+	22	mir-3p	hsa-miR-550a-3p	82.4	150.263	126.85	1.82358	1.53944	0.00628488	UP	UP	DOWN
chr7	32733040	32733062	+	22	mir-3p	hsa-miR-550a-3p	86.8	153.421	128.15	1.76752	1.47638	0.00686508	UP	UP	DOWN
chr2	218280126	218280147	-	21	mir-3p	hsa-miR-6513-3p	177.35	267.947	226.6	1.51084	1.2777	0.0964741	UP	UP	DOWN
chr10	103394340	103394361	-	21	mir-5p	hsa-miR-1307-5p	166.65	257.684	231.1	1.54626	1.38674	0.0713933	UP	UP	DOWN
chr21	8398844	8398873	+	29	piRNA	piR-31662	129.15	54.3684	71.25	2.37546	1.81263	0.00901273	DOWN	DOWN	UP
chr21	8443073	8443102	+	29	piRNA	piR-31662	128.15	56.5263	71.25	2.26709	1.7986	0.01092	DOWN	DOWN	UP
chr17	19452377	19452403	+	26	piRNA	piR-32608	464.45	231.947	339.8	2.00239	1.36683	0.00686508	DOWN	DOWN	UP
chr21	8216297	8216323	+	26	piRNA	piR-32608	874.95	437.789	645.95	1.99856	1.35452	0.00686508	DOWN	DOWN	UP
chr21	8260526	8260552	+	26	piRNA	piR-32608	878.95	446.211	653.25	1.96981	1.3455	0.00686508	DOWN	DOWN	UP
chr21	8399331	8399357	+	26	piRNA	piR-32608	879.8	452	647.85	1.94646	1.35803	0.00686508	DOWN	DOWN	UP
chr22	46112748	46112822	+	74	miRNAprimary	hsa-let-7a-3	10876.1	7834.89	13323.4	1.38816	1.22502	0.0129728	DOWN	UP	UP
chrX	63786054	63786075	-	21	mir-5p	hsa-miR-1468-5p	99.05	150.579	153.85	1.52023	1.55326	0.0437227	UP	UP	UP
chr3	49020671	49020694	-	23	mir-5p	hsa-miR-191-5p	291555	350836	419111	1.20333	1.4375	0.0698373	UP	UP	UP
chr21	8443566	8443592	+	26	piRNA	piR-32608	887.4	448.053	641.3	1.98057	1.38375	0.00686508	DOWN	DOWN	UP
chr21	8212652	8212682	+	30	piRNA	piR-32678	606.75	312.368	414.1	1.94242	1.46523	0.0190644	DOWN	DOWN	UP
chr17	31560015	31560037	+	22	mir-5p	hsa-miR-193a-5p	123.3	185.842	160.05	1.50724	1.29805	0.0121261	UP	UP	DOWN
chr21	16539827	16539911	+	84	miRNAprimary	hsa-let-7c	568.25	433.211	726.85	1.31172	1.2791	0.0436022	DOWN	UP	UP
chr22	45200953	45201019	-	66	miRNAprimary	hsa-mir-1249	97	80.6316	131.4	1.203	1.35464	0.0519839	DOWN	UP	UP
chr5	154347105	154347247	+	142	miRNAprimary	hsa-mir-1294	198.7	153.211	256.75	1.29691	1.29215	0.0566003	DOWN	UP	UP
chr14	101054686	101054759	+	73	miRNAprimary	hsa-mir-134	74.65	51.3158	105	1.45472	1.40656	0.0128459	DOWN	UP	UP
chr19	49500784	49500868	-	84	miRNAprimary	hsa-mir-150	18134.2	11178.4	24425	1.62225	1.34691	0.00158606	DOWN	UP	UP
chr3	160404744	160404825	+	81	miRNAprimary	hsa-mir-16-2	9978.55	8266.74	14451	1.20707	1.4482	0.025208	DOWN	UP	UP
chr9	128244782	128244805	-	23	mir-5p	hsa-miR-199b-5p	242.5	640.579	198.45	2.64156	1.22197	0.00131933	UP	DOWN	DOWN
chr9	20411160	20411182	-	22	mir-5p3pno	hsa-miR-4473	446.2	547.053	347.25	1.22603	1.28495	0.0243092	UP	DOWN	DOWN
chr14	100307875	100307897	+	22	mir-5p	hsa-miR-345-5p	602.85	937.947	745.25	1.55586	1.23621	0.00628488	UP	UP	DOWN
chr5	149732828	149732850	+	22	mir-5p	hsa-miR-378a-5p	531.6	774.053	683.15	1.45608	1.28508	0.0202482	UP	UP	DOWN
chr17	59137827	59137849	-	22	mir-5p	hsa-miR-454-5p	436.65	675.263	643.9	1.54646	1.47464	0.0642512	UP	UP	DOWN
chr8	6745176	6745198	+	22	mir-5p	hsa-miR-4659a-5p	118.45	194.737	155.3	1.64404	1.3111	0.0448995	UP	UP	DOWN
chr8	6745212	6745231	-	19	mir-5p	hsa-miR-4659b-5p	254.3	424.895	396.95	1.67084	1.56095	0.0124624	UP	UP	DOWN
chr7	30289853	30289875	-	22	mir-5p	hsa-miR-550b-2-5p	82.4	150.263	126.85	1.82358	1.53944	0.00628488	UP	UP	DOWN
chr7	32733040	32733062	-	22	mir-5p	hsa-miR-550b-2-5p	86.8	153.421	128.15	1.76752	1.47638	0.00686508	UP	UP	DOWN
chr1	117094654	117094676	+	22	mir-5p	hsa-miR-942-5p	1851.15	2622.68	2626.55	1.41679	1.41887	0.0964741	UP	UP	UP
chr3	127587157	127587176	-	19	mir-5p3pno	hsa-miR-7976	3065.15	4405.53	4411.7	1.4373	1.43931	0.056717	UP	UP	UP
chr14	101065299	101065378	+	79	miRNAprimary	hsa-mir-409	1795.2	1261.47	2349.75	1.4231	1.30891	0.0869943	DOWN	UP	UP
chr2	64340758	64340839	+	81	miRNAprimary	hsa-mir-4433a	565	366.684	826.8	1.54084	1.46336	0.00760792	DOWN	UP	UP
chrX	63786001	63786087	-	86	miRNAprimary	hsa-mir-1468	99.05	150.579	153.85	1.52023	1.55326	0.0437227	UP	UP	UP
chr3	49020617	49020709	-	92	miRNAprimary	hsa-mir-191	291595	350884	419167	1.20333	1.43749	0.0698373	UP	UP	UP
chr21	8256861	8256891	+	30	piRNA	piR-32678	594	309.368	413.75	1.92004	1.43565	0.0233102	DOWN	DOWN	UP
chr21	8395687	8395717	+	30	piRNA	piR-32678	602.95	311.105	415.75	1.93809	1.45027	0.0195362	DOWN	DOWN	UP
chr17	31559995	31560083	+	88	miRNAprimary	hsa-mir-193a	126.65	190.842	164.1	1.50685	1.2957	0.01092	UP	UP	DOWN
chrX	66018869	66018979	+	110	miRNAprimary	hsa-mir-223	12095	26941.3	14684	2.22748	1.21406	9.06e-05	UP	UP	DOWN
chr7	100093559	100093643	-	84	miRNAprimary	hsa-mir-25	365898	504397	459077	1.37852	1.25466	0.0733946	UP	UP	DOWN
chr14	100307858	100307956	+	98	miRNAprimary	hsa-mir-345	603.55	938.632	745.95	1.55518	1.23594	0.00628488	UP	UP	DOWN
chr8	6745163	6745244	+	81	miRNAprimary	hsa-mir-4659a	372.75	619.632	552.25	1.66232	1.48156	0.0157685	UP	UP	DOWN
chr8	6745167	6745240	-	73	miRNAprimary	hsa-mir-4659b	372.75	619.632	552.25	1.66232	1.48156	0.0157685	UP	UP	DOWN
chr1	224398226	224398311	-	85	miRNAprimary	hsa-mir-4742	424.85	601.947	517.25	1.41685	1.21749	0.0801471	UP	UP	DOWN
chr2	232550473	232550573	-	100	miRNAprimary	hsa-mir-5001	122.15	209.474	157.65	1.71489	1.29063	0.00826248	UP	UP	DOWN
chrX	139924147	139924231	-	84	miRNAprimary	hsa-mir-505	460.7	657.579	586.75	1.42735	1.27361	0.0609859	UP	UP	DOWN
chr3	32506282	32506389	-	107	miRNAprimary	hsa-mir-548ay	74.15	101.895	117.35	1.37417	1.5826	0.0964741	UP	UP	UP
chr7	30289793	30289890	+	97	miRNAprimary	hsa-mir-550a-1	214.1	289.053	300.05	1.35008	1.40145	0.0962096	UP	UP	UP
chr7	32732980	32733077	+	97	miRNAprimary	hsa-mir-550a-2	215.75	289.368	300.15	1.34122	1.39119	0.096527	UP	UP	UP
chr7	29680733	29680828	-	95	miRNAprimary	hsa-mir-550a-3	160.25	224.842	221	1.40307	1.3791	0.0557075	UP	UP	DOWN
chr7	30289793	30289890	-	97	miRNAprimary	hsa-mir-550b-1	214.1	289.053	300.05	1.35008	1.40145	0.0962096	UP	UP	UP
chr6	35664759	35664780	-	21	mir-5p3pno	hsa-miR-5690	78.3	112.263	65.05	1.43376	1.20369	0.0989299	UP	DOWN	DOWN
chr9	20411147	20411238	-	91	miRNAprimary	hsa-mir-4473	446.75	547.895	347.65	1.2264	1.28506	0.0241529	UP	DOWN	DOWN
chr6	35664716	35664789	-	73	miRNAprimary	hsa-mir-5690	78.35	112.263	65.1	1.43284	1.20353	0.0991001	UP	DOWN	DOWN
chr5	59703605	59703703	-	98	miRNAprimary	hsa-mir-582	183.45	321.632	93.3	1.75324	1.96624	0.00516408	UP	DOWN	DOWN
chr21	8439903	8439933	+	30	piRNA	piR-32678	616.55	305	417.2	2.02148	1.47783	0.0138787	DOWN	DOWN	UP
chr7	32732980	32733077	-	97	miRNAprimary	hsa-mir-550b-2	215.75	289.368	300.15	1.34122	1.39119	0.096527	UP	UP	UP
chr15	42199569	42199666	-	97	miRNAprimary	hsa-mir-627	48.65	79.5263	64.1	1.63466	1.31757	0.00686508	UP	UP	DOWN
chr2	218280124	218280188	-	64	miRNAprimary	hsa-mir-6513	187.75	280.895	241.4	1.49611	1.28575	0.0835189	UP	UP	DOWN
chrY	10200235	10200265	+	30	piRNA	piR-32678	402.2	140.316	193.15	2.86639	2.08232	0.00654456	DOWN	DOWN	UP
chr6	4428052	4428083	+	31	piRNA	piR-33151	1849.75	1040.05	1088.15	1.77852	1.6999	0.00760792	DOWN	DOWN	UP
chr2	64340746	64340848	-	102	miRNAprimary	hsa-mir-4433b	565	366.684	826.8	1.54084	1.46336	0.00760792	DOWN	UP	UP
chr14	101055418	101055491	+	73	miRNAprimary	hsa-mir-485	92.75	70.9474	157.7	1.30731	1.70027	0.022191	DOWN	UP	UP
chr17	17813479	17813545	-	66	miRNAprimary	hsa-mir-6777	191.75	151.316	240.85	1.26722	1.25606	0.0530243	DOWN	UP	UP
chr19	55245185	55245250	-	65	miRNAprimary	hsa-mir-6803	191.55	148.263	250.1	1.29196	1.30566	0.0129897	DOWN	UP	UP
chr21	8211110	8211138	+	28	piRNA	piR-35058	166.55	53.6842	92	3.1024	1.81033	0.015722	DOWN	DOWN	UP
chr21	8255319	8255347	+	28	piRNA	piR-35058	162.25	55.4737	86.9	2.92481	1.86709	0.0193594	DOWN	DOWN	UP
chr21	8394145	8394173	+	28	piRNA	piR-35058	161.55	52.5789	86.55	3.07252	1.86655	0.0124624	DOWN	DOWN	UP
chr21	8438355	8438383	+	28	piRNA	piR-35058	164.05	56.9474	87.3	2.88073	1.87915	0.0193062	DOWN	DOWN	UP
chr11	109603196	109603226	+	30	piRNA	piR-36041	172.3	119	113.8	1.4479	1.51406	0.00686508	DOWN	DOWN	DOWN
chr12	127166399	127166425	-	26	piRNA	piR-36233	213.2	85	105.95	2.50824	2.01227	0.0118274	DOWN	DOWN	UP
chr3	127587110	127587176	-	66	miRNAprimary	hsa-mir-7976	3072.7	4416.84	4423.5	1.43745	1.43961	0.056717	UP	UP	UP
chr1	117094642	117094728	+	86	miRNAprimary	hsa-mir-942	1929.9	2710.05	2706.2	1.40425	1.40225	0.0937454	UP	UP	DOWN
chr1	160326097	160326214	-	117	scRNA	HY1	53.95	73.5263	82.95	1.36286	1.53753	0.0669735	UP	UP	UP
chr6	38565949	38566057	+	108	scRNA	HY1	114.05	148.895	167.95	1.30552	1.4726	0.0880547	UP	UP	UP
chr9	131485721	131485751	+	30	piRNA	piR-36170	76.95	48.3684	93.9	1.59091	1.22027	0.030225	DOWN	UP	UP
chr17	77162269	77162295	-	26	piRNA	piR-36233	206.75	73.3158	102	2.81999	2.02696	0.00778521	DOWN	DOWN	UP
chr21	8218529	8218555	+	26	piRNA	piR-36233	263.35	100	133.6	2.6335	1.97118	0.00992113	DOWN	DOWN	UP
chr21	8401567	8401593	+	26	piRNA	piR-36233	264.3	100.263	129.4	2.63606	2.0425	0.0087026	DOWN	DOWN	UP
chr21	8445799	8445825	+	26	piRNA	piR-36233	256.55	101	131.7	2.5401	1.94799	0.012026	DOWN	DOWN	UP
chr12	57227973	57228096	+	123	scRNA	HY3	59.6	76.9474	89.4	1.29106	1.5	0.0700508	UP	UP	UP
chr13	60789559	60789659	+	100	scRNA	HY3	137.95	176.526	217.6	1.27964	1.57738	0.0483971	UP	UP	UP
chr2	229180868	229180897	-	29	piRNA	piR-36329	184.1	109.421	136.8	1.68249	1.34576	0.0282546	DOWN	DOWN	UP
chr21	8216309	8216338	+	29	piRNA	piR-36329	860.55	436	641.8	1.97374	1.34084	0.00686508	DOWN	DOWN	UP
chr1	51865632	51865708	+	76	scRNA	HY3	100.65	136.421	157	1.3554	1.55986	0.0438675	UP	UP	UP
chr17	30773280	30773318	+	38	scRNA	HY3	75	108.842	117.05	1.45123	1.56067	0.0385455	UP	UP	UP
chr17	47557412	47557512	+	100	scRNA	HY3	56.75	73.5263	88.5	1.29562	1.55947	0.0869943	UP	UP	UP
chr17_KI270857v1_alt	520215	520315	+	100	scRNA	HY3	40.65	58.7368	68.35	1.44494	1.68143	0.0437233	UP	UP	UP
chr19	6572958	6573057	-	99	scRNA	HY3	111.7	155.053	165.15	1.38812	1.47851	0.0371191	UP	UP	UP
chr2	61928622	61928697	-	75	scRNA	HY3	60.55	85.8947	105.3	1.41858	1.73906	0.0336769	UP	UP	UP
chr20	34384168	34384265	-	97	scRNA	HY3	44.15	63.1579	70.65	1.43053	1.60023	0.0442003	UP	UP	UP
chr1	148355569	148355648	+	79	scRNA	HY3	97.55	134.632	152.9	1.38013	1.5674	0.0437233	UP	UP	UP
chr21	8260538	8260567	+	29	piRNA	piR-36329	869.65	446.316	655.2	1.94851	1.3273	0.00686508	DOWN	DOWN	UP
chr4	112755818	112755917	-	99	scRNA	HY3	51.05	68.5263	81.15	1.34234	1.58962	0.0277266	UP	UP	UP
chr5	79170234	79170334	-	100	scRNA	HY3	101.1	135.895	148.85	1.34416	1.4723	0.0791296	UP	UP	UP
chr5	173204028	173204092	+	64	scRNA	HY3	96.8	129.158	156.05	1.33428	1.61209	0.0673	UP	UP	UP
chr6	105095404	105095445	-	41	scRNA	HY3	92.5	132.684	145.7	1.43442	1.57514	0.0188323	UP	UP	UP
chr1	185257912	185258015	-	103	scRNA	HY3	52.65	73.4737	83.95	1.39551	1.59449	0.0530243	UP	UP	UP
chr7	92202244	92202334	-	90	scRNA	HY3	110.05	149.789	167.55	1.3611	1.52249	0.0323234	UP	UP	UP
chrX	10061221	10061322	+	101	scRNA	HY3	103.85	135	165.5	1.29995	1.59364	0.0603561	UP	UP	UP
chrX	119456557	119456656	+	99	scRNA	HY3	46.2	66.0526	71.35	1.42971	1.54437	0.050851	UP	UP	UP
chr21	8399343	8399372	+	29	piRNA	piR-36329	871.35	453.474	647.9	1.9215	1.34488	0.00703125	DOWN	DOWN	UP
chrX	154774997	154775126	+	129	snoRNA	ACA56	108.95	145.789	135.6	1.33813	1.24461	0.0962096	UP	UP	DOWN
chr19	50799438	50799535	-	97	snoRNA	HBII-180A	93.2	145.526	116.55	1.56144	1.25054	0.0174819	UP	UP	DOWN
chr21	8443578	8443607	+	29	piRNA	piR-36329	880.25	449.105	641.5	1.96001	1.37217	0.00686508	DOWN	DOWN	UP
chr1	146038041	146038072	+	31	piRNA	piR-44984	191.7	149.211	130.1	1.28476	1.47348	0.0106139	DOWN	DOWN	DOWN
chr1	148281362	148281393	+	31	piRNA	piR-44984	196.95	153.158	130.5	1.28593	1.5092	0.00826248	DOWN	DOWN	DOWN
chr1	148302776	148302807	-	31	piRNA	piR-44984	199.45	152.368	130.4	1.309	1.52952	0.00725284	DOWN	DOWN	DOWN
chr15	45198648	45198679	-	31	piRNA	piR-44984	203.8	156.789	145.6	1.29983	1.39973	0.0119681	DOWN	DOWN	DOWN
chr15	45200455	45200486	-	31	piRNA	piR-44984	194.9	149.263	136.55	1.30575	1.42732	0.0182992	DOWN	DOWN	DOWN
chr15	45201148	45201179	+	31	piRNA	piR-44984	204	150.421	136.6	1.35619	1.49341	0.00823594	DOWN	DOWN	DOWN
chr2	224934103	224934134	+	31	piRNA	piR-44984	80.25	65.4737	45.7	1.22568	1.75602	0.00901273	DOWN	DOWN	DOWN
chr2	27050843	27050871	+	28	piRNA	piR-45030	957.5	797.526	761.3	1.20059	1.25772	0.056717	DOWN	DOWN	DOWN
chr17	19452381	19452407	+	26	piRNA	piR-46895	464.45	231.947	339.8	2.00239	1.36683	0.00686508	DOWN	DOWN	UP
chr21	8216301	8216327	+	26	piRNA	piR-46895	873.85	439.421	646.2	1.98864	1.35229	0.00686508	DOWN	DOWN	UP
chr21	8260530	8260556	+	26	piRNA	piR-46895	881.35	449.684	655.9	1.95993	1.34373	0.00686508	DOWN	DOWN	UP
chr21	8399335	8399361	+	26	piRNA	piR-46895	881.4	455.105	649.6	1.93669	1.35683	0.00686508	DOWN	DOWN	UP
chr21	8443570	8443596	+	26	piRNA	piR-46895	890.5	451.105	643.15	1.97404	1.38459	0.00686508	DOWN	DOWN	UP
chr12	127166408	127166437	-	29	piRNA	piR-48966	189.05	71.7368	88.95	2.63533	2.12535	0.0101703	DOWN	DOWN	UP
chr21	8218517	8218546	+	29	piRNA	piR-48966	256.05	84.1579	113.1	3.0425	2.26393	0.00777554	DOWN	DOWN	UP
chr21	8401555	8401584	+	29	piRNA	piR-48966	255.95	84	114.2	3.04702	2.24124	0.00763038	DOWN	DOWN	UP
chr21	8445787	8445816	+	29	piRNA	piR-48966	253.2	86.2105	111.7	2.937	2.26679	0.00826248	DOWN	DOWN	UP
chr14	49586663	49586691	+	28	piRNA	piR-57947	100	63.6316	72.95	1.57155	1.3708	0.0085924	DOWN	DOWN	UP
chr2	11584856	11584884	+	28	piRNA	piR-57947	88.85	60.1579	70.4	1.47695	1.26207	0.0307864	DOWN	DOWN	UP
chr3	15738598	15738626	+	28	piRNA	piR-57947	92.15	61.7895	71.9	1.49135	1.28164	0.0241522	DOWN	DOWN	UP
chr6	20421775	20421803	-	28	piRNA	piR-57947	86.35	56.6316	65.6	1.52477	1.31631	0.0182992	DOWN	DOWN	UP
chr9	9442143	9442171	+	28	piRNA	piR-57947	94.55	61.2105	71.85	1.54467	1.31594	0.0119681	DOWN	DOWN	UP
chr18	49489277	49489308	-	31	piRNA	piR-61298	118.7	52.4211	80.85	2.26436	1.46815	0.00516408	DOWN	DOWN	UP
chr17	76561159	76561187	+	28	piRNA	piR-61919	1594.25	1045.89	947.5	1.52429	1.68259	0.0164256	DOWN	DOWN	DOWN
chr1	228558283	228558364	-	81	rRNA	5S	1645.1	916	996.25	1.79596	1.65129	0.00686508	DOWN	DOWN	UP
chr1	228610265	228610386	-	121	rRNA	5S	2083.05	1246.32	1462.9	1.67137	1.42392	0.00750661	DOWN	DOWN	UP
chr1	228612506	228612627	-	121	rRNA	5S	2070.75	1243.74	1456.1	1.66494	1.42212	0.00777554	DOWN	DOWN	UP
chr1	228614747	228614868	-	121	rRNA	5S	2084.2	1238.63	1439.05	1.68266	1.44832	0.00686508	DOWN	DOWN	UP
chr1	228616988	228617109	-	121	rRNA	5S	2091.1	1244.58	1458.5	1.68017	1.43373	0.00686508	DOWN	DOWN	UP
chr1	228619229	228619350	-	121	rRNA	5S	2070.9	1244.53	1451.2	1.66401	1.42703	0.00750661	DOWN	DOWN	UP
chr1	228621444	228621565	-	121	rRNA	5S	2077	1247.47	1445.4	1.66496	1.43697	0.00686508	DOWN	DOWN	UP
chr1	228623664	228623785	-	121	rRNA	5S	2074.75	1236.63	1455.7	1.67774	1.42526	0.00749718	DOWN	DOWN	UP
chr9	131490542	131490572	+	30	piRNA	piR-36170	77.35	53.6316	94.1	1.44225	1.21655	0.068767	DOWN	UP	UP
chr1	228625906	228626027	-	121	rRNA	5S	2075.7	1250.32	1449.15	1.66014	1.43236	0.00760792	DOWN	DOWN	UP
chr1	228628145	228628266	-	121	rRNA	5S	1794.3	1053.05	1243.8	1.7039	1.4426	0.00598803	DOWN	DOWN	UP
chr1	228630387	228630508	-	121	rRNA	5S	2082.75	1249.53	1449.4	1.66683	1.43697	0.00686508	DOWN	DOWN	UP
chr7	128697451	128697558	+	107	rRNA	5S	301.3	149.684	172.1	2.0129	1.75073	0.00750661	DOWN	DOWN	UP
chr1	228632628	228632749	-	121	rRNA	5S	2080.05	1255.21	1453.3	1.65713	1.43126	0.00777554	DOWN	DOWN	UP
chr7	140386778	140386890	-	112	rRNA	5S	746.75	389.053	423.55	1.91941	1.76307	0.00516408	DOWN	DOWN	UP
chr1	228634868	228634989	-	121	rRNA	5S	2069.2	1242.21	1471.9	1.66574	1.4058	0.00777554	DOWN	DOWN	UP
chr1	228637093	228637214	-	121	rRNA	5S	2092.45	1247.84	1440.75	1.67685	1.45233	0.00686508	DOWN	DOWN	UP
chr1	228639334	228639455	-	121	rRNA	5S	2089.3	1243.05	1431.5	1.68078	1.45952	0.00686508	DOWN	DOWN	UP
chr1	228641565	228641686	-	121	rRNA	5S	2082.65	1237.26	1445.05	1.68327	1.44123	0.00686508	DOWN	DOWN	UP
chr1	228643806	228643927	-	121	rRNA	5S	2100.55	1246.95	1450.7	1.68455	1.44796	0.00686508	DOWN	DOWN	UP
chr1	228646037	228646158	-	121	rRNA	5S	2065	1224.42	1446	1.68651	1.42808	0.00686508	DOWN	DOWN	UP
chrX	28982849	28982970	-	121	rRNA	5S	723.65	371.789	397.4	1.9464	1.82096	0.00364393	DOWN	DOWN	UP
chrX	69672478	69672599	+	121	rRNA	5S	784.1	399.947	452.75	1.96051	1.73186	0.00440953	DOWN	DOWN	UP
chr11	21000839	21000880	-	41	rRNA	5S	202.65	110.368	95.2	1.83612	2.12868	0.00749718	DOWN	DOWN	DOWN
chr11	21000880	21000965	-	85	rRNA	5S	569.25	292.316	274.6	1.94738	2.07302	0.00411911	DOWN	DOWN	DOWN
chr12	34203868	34203921	+	53	rRNA	5S	176.7	93.4211	95.95	1.89144	1.84158	0.00592858	DOWN	DOWN	UP
chr12	34205698	34205819	+	121	rRNA	5S	700.15	346.053	387.5	2.02325	1.80684	0.00311946	DOWN	DOWN	UP
chr12	38161463	38161582	-	119	rRNA	5S	1284.55	697.632	745.2	1.8413	1.72377	0.00686508	DOWN	DOWN	UP
chr16	50869453	50869567	-	114	rRNA	5S	655.3	314.632	352.7	2.08275	1.85795	0.00349074	DOWN	DOWN	UP
chr19	7886975	7887095	-	120	rRNA	5S	440.2	224.368	258.1	1.96195	1.70554	0.00558961	DOWN	DOWN	UP
chr19	21113125	21113235	-	110	rRNA	5S	739.45	373.684	421.9	1.97881	1.75267	0.00440953	DOWN	DOWN	UP
chr3	51694462	51694582	-	120	rRNA	5S	639.75	313.421	344.3	2.04118	1.85812	0.00265887	DOWN	DOWN	UP
chr1	204562410	204562521	-	111	rRNA	5S	180.9	103.053	114.15	1.75541	1.58476	0.00440953	DOWN	DOWN	UP
chr6	4427962	4428082	+	120	rRNA	5S	1955.05	1127.95	1184.45	1.73328	1.6506	0.00777554	DOWN	DOWN	UP
chr1	91387228	91387590	-	362	rRNA	LSU-rRNA_Hsa	1519.15	967.632	1043.2	1.56997	1.45624	0.0925426	DOWN	DOWN	UP
chr17	19452225	19452783	+	558	rRNA	LSU-rRNA_Hsa	470.4	232.895	342.25	2.0198	1.37443	0.00686508	DOWN	DOWN	UP
chr17	77161949	77162307	-	358	rRNA	LSU-rRNA_Hsa	235.05	87.8421	121.9	2.67582	1.92822	0.00777554	DOWN	DOWN	UP
chr19	35575603	35575773	+	170	rRNA	LSU-rRNA_Hsa	346.25	105.211	183.8	3.29102	1.88384	0.00750661	DOWN	DOWN	UP
chr2	78701595	78701866	+	271	rRNA	LSU-rRNA_Hsa	153.2	61.8947	81.1	2.47517	1.88903	0.0133822	DOWN	DOWN	UP
chr2	132278677	132281663	-	2986	rRNA	LSU-rRNA_Hsa	682.05	417.263	542.65	1.63458	1.25689	0.0521895	DOWN	DOWN	UP
chr2	229180771	229180922	-	151	rRNA	LSU-rRNA_Hsa	204.95	119.053	153.15	1.72151	1.33823	0.0284112	DOWN	DOWN	UP
chr20	30513415	30514664	-	1249	rRNA	LSU-rRNA_Hsa	294.15	111.789	149.3	2.63129	1.97019	0.00777554	DOWN	DOWN	UP
chr21	8196105	8196636	+	531	rRNA	LSU-rRNA_Hsa	183.1	60.7895	84.7	3.01203	2.16175	0.00742229	DOWN	DOWN	UP
chr9	94175961	94175991	+	30	piRNA	piR-49144	10489.2	7340.53	13036.4	1.42894	1.24284	0.0104371	DOWN	UP	UP
chr21	16539837	16539869	+	32	piRNA	piR-49145	567.45	432.789	726.65	1.31115	1.28055	0.0436763	DOWN	UP	UP
chr21	8259001	8260971	+	1970	rRNA	LSU-rRNA_Hsa	6689.05	3375.95	4847.3	1.98138	1.37995	0.0166293	DOWN	DOWN	UP
chr21	8379150	8379681	+	531	rRNA	LSU-rRNA_Hsa	189.25	62.1053	84.8	3.04725	2.23172	0.00686508	DOWN	DOWN	UP
chr22_KI270733v1_random	112342	112873	+	531	rRNA	LSU-rRNA_Hsa	186.8	62.0526	83.9	3.01035	2.22646	0.00686508	DOWN	DOWN	UP
chr22_KI270733v1_random	178803	179772	+	969	rRNA	LSU-rRNA_Hsa	5448.85	3400.53	4371.6	1.60235	1.24642	0.0592523	DOWN	DOWN	UP
chr1	27916098	27916143	-	45	rRNA	LSU-rRNA_Hsa	193.7	49.3158	65.8	3.92775	2.94377	0.00411911	DOWN	DOWN	UP
chr1	237603008	237603464	+	456	rRNA	LSU-rRNA_Hsa	997.15	577.579	709.6	1.72643	1.40523	0.0135207	DOWN	DOWN	UP
chr7	69062383	69062801	+	418	rRNA	LSU-rRNA_Hsa	241.4	101.789	132.7	2.37156	1.81914	0.0174819	DOWN	DOWN	UP
chr8	69690013	69690385	-	372	rRNA	LSU-rRNA_Hsa	1118.2	643	832.15	1.73904	1.34375	0.0217002	DOWN	DOWN	UP
chrUn_GL000220v1	95614	96145	+	531	rRNA	LSU-rRNA_Hsa	181.9	63.6316	82.6	2.85864	2.20218	0.00788455	DOWN	DOWN	UP
chrX	109054118	109054600	+	482	rRNA	LSU-rRNA_Hsa	1225.1	790.263	988.7	1.55024	1.2391	0.0265691	DOWN	DOWN	UP
chr11	77886427	77886755	+	328	rRNA	LSU-rRNA_Hsa	950.65	557.158	687.85	1.70625	1.38206	0.0182992	DOWN	DOWN	UP
chr11	85483967	85484263	+	296	rRNA	LSU-rRNA_Hsa	179.2	75.7368	125.55	2.36609	1.42732	0.0104371	DOWN	DOWN	UP
chr11	111821932	111822024	-	92	rRNA	LSU-rRNA_Hsa	238.9	64.7895	85.75	3.68733	2.78601	0.00440953	DOWN	DOWN	UP
chr12	34219380	34219670	-	290	rRNA	LSU-rRNA_Hsa	335.4	43.9474	118.6	7.63186	2.82799	0.00516408	DOWN	DOWN	UP
chr12	127165907	127166171	-	264	rRNA	LSU-rRNA_Hsa	590.7	220	358.3	2.685	1.64862	0.0102414	DOWN	DOWN	UP
chr12	127166337	127166442	-	105	rRNA	LSU-rRNA_Hsa	236	99.5263	123.4	2.37123	1.91248	0.0129856	DOWN	DOWN	UP
chr12	20551423	20551588	+	165	rRNA	SSU-rRNA_Hsa	902.85	283.842	410	3.18082	2.20207	0.00516408	DOWN	DOWN	UP
chr14	16054577	16056431	+	1854	rRNA	SSU-rRNA_Hsa	575.05	240.421	380.55	2.39185	1.5111	0.0172041	DOWN	DOWN	UP
chr16	34160029	34161894	+	1865	rRNA	SSU-rRNA_Hsa	850.9	394.526	597.1	2.15676	1.42505	0.022191	DOWN	DOWN	UP
chr2	132254346	132256195	-	1849	rRNA	SSU-rRNA_Hsa	968.35	283.579	469.85	3.41475	2.06098	0.00760792	DOWN	DOWN	UP
chr20	29298297	29300157	-	1860	rRNA	SSU-rRNA_Hsa	1331.2	450.895	681.65	2.95235	1.95291	0.00778521	DOWN	DOWN	UP
chr20	30486121	30487974	-	1853	rRNA	SSU-rRNA_Hsa	574.6	220.684	327.95	2.60372	1.7521	0.0114773	DOWN	DOWN	UP
chr21	8209630	8211499	+	1869	rRNA	SSU-rRNA_Hsa	7383.4	3936.16	5949.6	1.87579	1.24099	0.0182101	DOWN	DOWN	UP
chr21	8253841	8255704	+	1863	rRNA	SSU-rRNA_Hsa	5330.35	2684.79	4017.05	1.98539	1.32693	0.011778	DOWN	DOWN	UP
chr21	8392665	8394534	+	1869	rRNA	SSU-rRNA_Hsa	7376.5	3895.95	5943.95	1.89338	1.24101	0.0162577	DOWN	DOWN	UP
chr21	8436875	8438744	+	1869	rRNA	SSU-rRNA_Hsa	7370.25	3911.89	5933.75	1.88406	1.24209	0.0174819	DOWN	DOWN	UP
chr22	11250999	11252848	-	1849	rRNA	SSU-rRNA_Hsa	577.2	240.947	377.35	2.39554	1.52961	0.013884	DOWN	DOWN	UP
chr1	31503624	31503744	-	120	scRNA	HY1	232.9	175.632	341.95	1.32607	1.46823	0.0245054	DOWN	UP	UP
chr18	49814022	49814443	+	421	snoRNA	mgU12-22/U4-8	102.2	59.0526	143.15	1.73066	1.40068	0.00516408	DOWN	UP	UP
chr22_KI270733v1_random	125930	127799	+	1869	rRNA	SSU-rRNA_Hsa	7377.25	3894.58	5933.95	1.89424	1.24323	0.0158757	DOWN	DOWN	UP
chr22_KI270733v1_random	171011	172880	+	1869	rRNA	SSU-rRNA_Hsa	7372.5	3931.21	5925.35	1.87538	1.24423	0.017679	DOWN	DOWN	UP
chrUn_GL000220v1	109077	110946	+	1869	rRNA	SSU-rRNA_Hsa	7334.15	3898.84	5927.55	1.88111	1.2373	0.0180691	DOWN	DOWN	UP
chrUn_GL000220v1	153049	154918	+	1869	rRNA	SSU-rRNA_Hsa	7333	3889.74	5967.6	1.88522	1.2288	0.0174819	DOWN	DOWN	UP
chrUn_KI270442v1	218459	220324	-	1865	rRNA	SSU-rRNA_Hsa	741.15	319.158	476.1	2.3222	1.55671	0.0140302	DOWN	DOWN	UP
chrY	10197255	10199103	+	1848	rRNA	SSU-rRNA_Hsa	278	90.7368	146.8	3.06381	1.89373	0.00806334	DOWN	DOWN	UP
chr13	74289093	74289214	-	121	scRNA	HY1	155.25	125.632	106.3	1.23576	1.46049	0.0410257	DOWN	DOWN	DOWN
chr18	23582019	23582121	-	102	scRNA	HY1	458.4	274.947	203.6	1.66723	2.25147	0.0437227	DOWN	DOWN	DOWN
chr20	37121535	37121565	-	30	scRNA	HY1	190.35	143.895	99.55	1.32284	1.9121	0.0157685	DOWN	DOWN	DOWN
chr3	165122722	165122821	-	99	scRNA	HY1	273.75	170.526	113.1	1.60532	2.42042	0.0964741	DOWN	DOWN	DOWN
chr6	149631436	149631554	+	118	scRNA	HY1	111.5	61.1053	76.1	1.82472	1.46518	0.0683963	DOWN	DOWN	UP
chrX	23782209	23782314	+	105	scRNA	HY1	92.05	62.9474	72.6	1.46233	1.26791	0.0635373	DOWN	DOWN	UP
chr20	450662	450760	+	98	scRNA	HY3	118.8	90.9474	66.1	1.30625	1.79728	0.036481	DOWN	DOWN	DOWN
chr7	129954693	129954792	+	99	scRNA	HY3	110.3	84.7895	61.8	1.30087	1.78479	0.0267835	DOWN	DOWN	DOWN
chr1	236060676	236060766	+	90	scRNA	HY4	88.7	67.3684	41.05	1.31664	2.16078	0.0659689	DOWN	DOWN	DOWN
chrX	103156125	103156211	-	86	scRNA	HY4	355.95	287.526	227.8	1.23797	1.56255	0.0965536	DOWN	DOWN	DOWN
chr12	120504572	120504657	-	85	scRNA	HY4	490.7	332	265.5	1.47801	1.84821	0.0698373	DOWN	DOWN	DOWN
chr13	95336108	95336201	-	93	scRNA	HY4	6075.05	3893.68	3310.25	1.56023	1.83522	0.0965536	DOWN	DOWN	DOWN
chr14	93397144	93397234	-	90	scRNA	HY4	363.65	290.895	227.9	1.25011	1.59566	0.0857603	DOWN	DOWN	DOWN
chr14_KI270847v1_alt	511706	511796	-	90	scRNA	HY4	363.95	285.263	227.95	1.27584	1.59662	0.0964741	DOWN	DOWN	DOWN
chr16	86275434	86275523	-	89	scRNA	HY4	219.15	143.947	98	1.52243	2.23622	0.0129897	DOWN	DOWN	DOWN
chr18	23456371	23456464	+	93	scRNA	HY4	403.85	287.684	240.6	1.4038	1.67851	0.0619946	DOWN	DOWN	DOWN
chr3	52692735	52692812	+	77	snoRNA	HBII-210	23673.5	15889.5	16845.7	1.48988	1.40532	0.0873035	DOWN	DOWN	UP
chr9	122880212	122880319	-	107	snoRNA	HBII-295	106.45	64.6842	67.05	1.64569	1.58762	0.0715958	DOWN	DOWN	UP
chr9	33934296	33934375	-	79	snoRNA	SNORD121B	108.95	55.0526	83.45	1.97902	1.30557	0.00688799	DOWN	DOWN	UP
chr17	76561107	76561193	+	86	snoRNA	snR38B	1620.5	1073.16	980.55	1.51003	1.65264	0.0176788	DOWN	DOWN	DOWN
chr15	66503244	66503314	-	70	snoRNA	U18A	300.2	115.579	189.85	2.59736	1.58125	0.00686508	DOWN	DOWN	UP
chr11	62853324	62853395	-	71	snoRNA	U31	6060.65	3657.05	3977.05	1.65725	1.52391	0.022191	DOWN	DOWN	UP
chr19	49490906	49490972	+	66	snoRNA	U34	193.7	73.6316	102.95	2.63066	1.8815	0.0227713	DOWN	DOWN	UP
chr22	39319051	39319113	-	62	snoRNA	U43	1405.8	554.316	917.65	2.5361	1.53196	0.0101418	DOWN	DOWN	UP
chr1	44776491	44776589	+	98	snoRNA	U46	113.65	41.3684	60.8	2.74726	1.86924	0.00131933	DOWN	DOWN	UP
chr17	16440035	16440106	+	71	snoRNA	U49A	728.05	353.474	366.15	2.0597	1.98839	0.00742229	DOWN	DOWN	UP
chr6	85677293	85677368	-	75	snoRNA	U50	2284.35	1236.79	1740.6	1.847	1.31239	0.00686508	DOWN	DOWN	UP
chr6	85677588	85677659	-	71	snoRNA	U50B	205.75	72.8947	121.05	2.82256	1.69971	0.0111812	DOWN	DOWN	UP
chr18	49489243	49489308	-	65	snoRNA	U58C	144.95	65.5263	97.2	2.21209	1.49126	0.00516408	DOWN	DOWN	UP
chr5	138561042	138561110	-	68	snoRNA	U63	3125.05	1592.37	2221.45	1.96252	1.40676	0.00826248	DOWN	DOWN	UP
chr11	62841623	62841809	-	186	snRNA	U2	232.3	85.8947	149.2	2.70447	1.55697	0.0217105	DOWN	DOWN	UP
chr17	43290294	43290481	-	187	snRNA	U2	210.75	99.9474	129.55	2.10861	1.62679	0.0538246	DOWN	DOWN	UP
chr1	161443374	161443424	+	50	tRF3	tRNA-Gly-GCC-1-1-tRF3	394.95	257.316	287.5	1.53488	1.37374	0.037066	DOWN	DOWN	UP
chr1	161450747	161450797	+	50	tRF3	tRNA-Gly-GCC-1-2-tRF3	390.95	259.632	288.2	1.50579	1.35652	0.042342	DOWN	DOWN	UP
chr1	161458178	161458228	+	50	tRF3	tRNA-Gly-GCC-1-3-tRF3	385.1	260.368	290.4	1.47906	1.3261	0.068767	DOWN	DOWN	UP
chr16	1962972	1963106	-	134	snoRNA	U64	70.2	127.263	84.45	1.81287	1.20299	0.00749718	UP	UP	DOWN
chr14	20613350	20613400	-	50	tRF5	tRNA-Pro-AGG-2-6-tRF5	59.35	74.1053	85.3	1.24861	1.43724	0.0741398	UP	UP	UP
chr6	26331393	26331443	-	50	tRF5	tRNA-Trp-CCA-3-2-tRF5	52.3	77.7895	77.8	1.48737	1.48757	0.0105973	UP	UP	UP
chr11	59550936	59550986	-	50	tRF5	tRNA-Val-TAC-2-1-tRF5	69.25	99.5789	87.2	1.43796	1.25921	0.0119681	UP	UP	DOWN
chr1	161465538	161465588	+	50	tRF3	tRNA-Gly-GCC-1-4-tRF3	392.8	253.316	297.65	1.55063	1.31967	0.0466403	DOWN	DOWN	UP
chr15	40593824	40593906	-	82	tRNA	tRNA-Ser-GCT-4-2	69.45	98.3684	104.85	1.41639	1.50972	0.0418023	UP	UP	UP
chr6	26331443	26331515	-	72	tRNA	tRNA-Trp-CCA-3-2	63.6	91.2105	87.55	1.43413	1.37657	0.022191	UP	UP	DOWN
chr1	173867673	173867745	-	72	snoRNA	U74	4575.75	3628.32	5529.05	1.26112	1.20834	0.0379383	DOWN	UP	UP
chr2	27050870	27050920	+	50	tRF3	tRNA-Tyr-GTA-2-1-tRF3	956.55	796.737	760.55	1.20058	1.25771	0.0568052	DOWN	DOWN	DOWN
chr21	17454738	17454788	-	50	tRF5	tRNA-Gly-GCC-1-5-tRF5	392.35	259.684	290.3	1.51087	1.35153	0.0412284	DOWN	DOWN	UP
chr16	57300429	57300479	-	50	tRF5	tRNA-Leu-CAG-2-2-tRF5	131.75	99.5789	96.4	1.32307	1.3667	0.0873467	DOWN	DOWN	DOWN
chr1	146038043	146038115	+	72	tRNA	tRNA-His-GTG-1-1	200.15	159.421	138.95	1.25548	1.44045	0.0118966	DOWN	DOWN	DOWN
chr1	147073224	147073296	+	72	tRNA	tRNA-His-GTG-1-2	247.95	202.263	177.2	1.22588	1.39927	0.0127508	DOWN	DOWN	DOWN
chr1	148281364	148281436	+	72	tRNA	tRNA-His-GTG-1-3	221.6	177	152.65	1.25198	1.45169	0.0087026	DOWN	DOWN	DOWN
chr1	148302733	148302805	-	72	tRNA	tRNA-His-GTG-1-4	223.7	176.895	151.1	1.26459	1.48048	0.00686508	DOWN	DOWN	DOWN
chr6	27158126	27158198	+	72	tRNA	tRNA-His-GTG-1-5	266.6	203.789	179.25	1.30821	1.48731	0.00686508	DOWN	DOWN	DOWN
chr9	14433939	14434011	-	72	tRNA	tRNA-His-GTG-1-6	243.7	185.579	162.25	1.31319	1.502	0.00777554	DOWN	DOWN	DOWN
chr15	45198605	45198677	-	72	tRNA	tRNA-His-GTG-1-7	221	176.789	158.25	1.25007	1.39652	0.0150077	DOWN	DOWN	DOWN
chr15	45200412	45200484	-	72	tRNA	tRNA-His-GTG-1-8	220.3	177.895	157.25	1.23837	1.40095	0.0182101	DOWN	DOWN	DOWN
chr15	45201150	45201222	+	72	tRNA	tRNA-His-GTG-1-9	229.35	175.737	156.25	1.30508	1.46784	0.00787323	DOWN	DOWN	DOWN
chr11	59550986	59551059	-	73	tRNA	tRNA-Val-TAC-2-1	73.3	104.579	91.65	1.42673	1.25034	0.0118516	UP	UP	DOWN
chr18	49814360	49814443	+	83	snoRNA	U91	101.95	58.9474	142.85	1.72951	1.40118	0.00516408	DOWN	UP	UP
chr11	123059334	123059422	-	88	snRNA	U14	94.2	68.4737	114.65	1.37571	1.21709	0.0452681	DOWN	UP	UP
chr14	100911185	100911207	+	22	mir-3p	hsa-miR-370-3p	233.6	143.105	262.7	1.63236	1.12457	0.0889568	DOWN	UP	UP
chr10	98431291	98431313	-	22	mir-3p	hsa-miR-4685-3p	921.65	665.632	1101.35	1.38462	1.19498	0.025208	DOWN	UP	UP
chr19	51692792	51692814	+	22	mir-5p	hsa-let-7e-5p	72.6	56.7368	83.75	1.27959	1.15358	0.0880547	DOWN	UP	UP
chr9	94176352	94176374	+	22	mir-5p	hsa-let-7f-5p	18309.1	12151.4	18401	1.50675	1.00502	0.00592858	DOWN	UP	UP
chrX	53557245	53557267	-	22	mir-5p	hsa-let-7f-5p	18486.8	12304.2	18580.8	1.50247	1.00509	0.00592858	DOWN	UP	UP
chr21	25573982	25574005	+	23	mir-5p	hsa-miR-155-5p	548.1	427.632	585.75	1.28171	1.06869	0.0869943	DOWN	UP	UP
chrX	53556298	53556320	-	22	mir-5p	hsa-miR-98-5p	261.95	180.474	263.75	1.45146	1.00687	0.0404998	DOWN	UP	UP
chr9	94176346	94176433	+	87	miRNAprimary	hsa-let-7f-1	18490	12392.4	18583.8	1.49205	1.00507	0.00598803	DOWN	UP	UP
chrX	53557191	53557274	-	83	miRNAprimary	hsa-let-7f-2	18499.7	12325.2	18596.3	1.50096	1.00523	0.00592858	DOWN	UP	UP
chr21	25573979	25574044	+	65	miRNAprimary	hsa-mir-155	548.1	427.632	585.75	1.28171	1.06869	0.0869943	DOWN	UP	UP
chr14	100911138	100911213	+	75	miRNAprimary	hsa-mir-370	233.75	143.684	262.9	1.62683	1.12471	0.0920309	DOWN	UP	UP
chr10	98431291	98431360	-	69	miRNAprimary	hsa-mir-4685	921.8	665.842	1101.9	1.38441	1.19538	0.025208	DOWN	UP	UP
chrX	53556222	53556341	-	119	miRNAprimary	hsa-mir-98	268.85	190.263	269.5	1.41304	1.00242	0.0519839	DOWN	UP	UP
chr9	137013749	137013775	-	26	piRNA	piR-31106	86.65	36.8421	98.5	2.35193	1.13676	0.0013647	DOWN	UP	UP
chr1	44778427	44778455	+	28	piRNA	piR-31531	92.8	60.3158	104.3	1.53857	1.12392	0.0123723	DOWN	UP	UP
chr16	89561450	89561476	+	26	piRNA	piR-31703	837.05	474.211	943.95	1.76514	1.12771	0.00516408	DOWN	UP	UP
chr17	28722620	28722649	+	29	piRNA	piR-31970	80.75	44.5263	85.15	1.81353	1.05449	0.00654456	DOWN	UP	UP
chr9	94176352	94176384	+	32	piRNA	piR-49143	18309.2	12151.4	18401	1.50676	1.00501	0.00592858	DOWN	UP	UP
chr14	49586804	49586833	+	29	piRNA	piR-49645	91.15	62.7895	89.55	1.45168	1.01787	0.0961735	DOWN	DOWN	UP
chr14	49862737	49862765	-	28	piRNA	piR-57947	88.7	59.7895	75.4	1.48354	1.17639	0.041115	DOWN	DOWN	UP
chr6	109753165	109753255	-	90	rRNA	5S	105.35	84.6316	91.55	1.24481	1.15074	0.0764094	DOWN	DOWN	UP
chr6	165409561	165409651	+	90	rRNA	5S	378.2	260.421	365.4	1.45226	1.03503	0.0119681	DOWN	DOWN	UP
chr22	46112799	46112820	+	21	mir-3p	hsa-let-7a-3p	338.2	472.526	331.65	1.39718	1.01975	0.0630734	UP	DOWN	DOWN
chr9	94176012	94176033	+	21	mir-3p	hsa-let-7a-3p	227.3	316.895	217.05	1.39417	1.04722	0.0962096	UP	DOWN	DOWN
chr7	128697690	128697744	+	54	rRNA	5S	234.6	171.368	240.9	1.36898	1.02685	0.0658882	DOWN	UP	UP
chr8	59455884	59455974	+	90	rRNA	5S	340.9	212.737	328.8	1.60245	1.0368	0.0217002	DOWN	DOWN	UP
chr9	94176408	94176430	+	22	mir-3p	hsa-let-7f-1-3p	180.9	241	182.8	1.33223	1.0105	0.0920667	UP	UP	DOWN
chr8	92167460	92167550	-	90	rRNA	5S	388.6	261.053	368.65	1.48859	1.05412	0.00847093	DOWN	DOWN	UP
chr12	13046151	13046241	+	90	rRNA	5S	491.85	355.105	488.9	1.38508	1.00603	0.0292296	DOWN	DOWN	UP
chr12	104125235	104125325	+	90	rRNA	5S	489.8	366.632	494.8	1.33595	1.01021	0.0546483	DOWN	UP	UP
chr17	58331244	58331267	-	23	mir-3p	hsa-miR-142-3p	1314.75	2349.84	1478.55	1.78729	1.12459	0.0245054	UP	UP	DOWN
chr5	149428977	149428998	+	21	mir-3p	hsa-miR-143-3p	879.85	2084	799.2	2.36859	1.10091	9.06e-05	UP	DOWN	DOWN
chr19	13836594	13836615	-	21	mir-3p	hsa-miR-23a-3p	3247.95	5244.68	3667.25	1.61477	1.1291	0.00788455	UP	UP	DOWN
chr19	13836446	13836467	-	21	mir-3p	hsa-miR-27a-3p	1357.5	2219.74	1625.3	1.63517	1.19727	0.0221486	UP	UP	DOWN
chr7	100094042	100094063	-	21	mir-5p	hsa-miR-106b-5p	737.55	1231.95	814.85	1.67032	1.10481	0.00788455	UP	UP	DOWN
chr5	149430660	149430683	+	23	mir-5p	hsa-miR-145-5p	1518.45	2859.63	1488.85	1.88326	1.01988	0.000252231	UP	DOWN	DOWN
chr8	140732622	140732643	-	21	mir-5p	hsa-miR-151a-5p	160.2	229.789	188.55	1.43439	1.17697	0.0824687	UP	UP	DOWN
chr14	106636671	106636761	+	90	rRNA	5S	483.9	367.526	486.8	1.31664	1.00599	0.0634793	DOWN	UP	UP
chr14_KI270846v1_alt	1128350	1128440	+	90	rRNA	5S	485	358.368	482.6	1.35336	1.00497	0.0483971	DOWN	DOWN	UP
chr1	71067680	71067702	-	22	mir-5p	hsa-miR-186-5p	48696.8	77845.2	56477.2	1.59857	1.15977	0.00516408	UP	UP	DOWN
chr1	40754370	40754392	+	22	mir-5p	hsa-miR-30e-5p	5753.6	7276.89	6153.85	1.26476	1.06957	0.0964741	UP	UP	DOWN
chr19	45639048	45639070	-	22	mir-5p	hsa-miR-330-5p	765.6	1057.26	816.85	1.38096	1.06694	0.0964741	UP	UP	DOWN
chr5	180015360	180015382	-	22	mir-5p	hsa-miR-340-5p	623.55	868.684	657.05	1.39313	1.05372	0.0531919	UP	UP	DOWN
chrX	85903680	85903702	-	22	mir-5p	hsa-miR-361-5p	527.1	733.895	539.3	1.39233	1.02315	0.0630734	UP	UP	DOWN
chrX	50008967	50008991	+	24	mir-5p	hsa-miR-362-5p	314.6	381.842	295.65	1.21374	1.0641	0.0815917	UP	DOWN	DOWN
chrX	138667759	138667781	-	22	mir-5p	hsa-miR-504-5p	81.9	246.947	95.65	3.01523	1.16789	0.000644084	UP	UP	DOWN
chr19	46018960	46018982	+	22	mir-5p	hsa-miR-769-5p	396.8	682.737	430.5	1.72061	1.08493	0.00983009	UP	UP	DOWN
chr12	80935795	80935818	-	23	mir-5p3pno	hsa-miR-618	398.75	1249.89	411.45	3.13453	1.03185	0.000126891	UP	UP	DOWN
chr20	63919494	63919517	+	23	mir-5p3pno	hsa-miR-941	1472.4	1856.26	1631.6	1.26071	1.10812	0.0956975	UP	UP	DOWN
chr20	63919606	63919629	+	23	mir-5p3pno	hsa-miR-941	1479.1	1875.11	1644.55	1.26773	1.11186	0.0990385	UP	UP	DOWN
chr5	149428917	149429023	+	106	miRNAprimary	hsa-mir-143	886.75	2103	809.4	2.37158	1.09556	9.06e-05	UP	DOWN	DOWN
chr5	149430645	149430733	+	88	miRNAprimary	hsa-mir-145	1535.7	2909.47	1506.25	1.89456	1.01955	0.000229752	UP	DOWN	DOWN
chr1	71067630	71067716	-	86	miRNAprimary	hsa-mir-186	48698.2	77847.5	56479.7	1.59857	1.15979	0.00516408	UP	UP	DOWN
chr9	128244720	128244830	-	110	miRNAprimary	hsa-mir-199b	252.1	654.263	211.8	2.59525	1.19027	0.00131933	UP	DOWN	DOWN
chr19	13836586	13836659	-	73	miRNAprimary	hsa-mir-23a	3250.25	5248.37	3670.45	1.61476	1.12928	0.00788455	UP	UP	DOWN
chr16	68742478	68742573	+	95	rRNA	5S	376.7	254.895	368.6	1.47786	1.02198	0.00778521	DOWN	DOWN	UP
chr17	2188944	2188986	+	42	rRNA	5S	105.35	80.3158	110.95	1.3117	1.05316	0.0869943	DOWN	UP	UP
chr19	57867262	57867352	+	90	rRNA	5S	72.8	57.5789	64.35	1.26435	1.13131	0.0511993	DOWN	DOWN	UP
chr2	59322179	59322268	+	89	rRNA	5S	364.05	250.105	353.7	1.45559	1.02926	0.0143041	DOWN	DOWN	UP
chr19	13836439	13836517	-	78	miRNAprimary	hsa-mir-27a	1404.9	2298.95	1677.3	1.63638	1.19389	0.0164256	UP	UP	DOWN
chr1	40754354	40754446	+	92	miRNAprimary	hsa-mir-30e	14382.4	18196.9	14829.6	1.26522	1.0311	0.0856937	UP	UP	DOWN
chr10	96064314	96064399	-	85	miRNAprimary	hsa-mir-3157	62.85	82.0526	63.8	1.30553	1.01512	0.0998898	UP	UP	DOWN
chr5	180015302	180015397	-	95	miRNAprimary	hsa-mir-340	1800.9	2630.79	1835	1.46082	1.01893	0.0285189	UP	UP	DOWN
chrX	50008963	50009028	+	65	miRNAprimary	hsa-mir-362	318.2	389.316	299.4	1.22349	1.06279	0.0771743	UP	DOWN	DOWN
chrX	138667710	138667793	-	83	miRNAprimary	hsa-mir-504	81.9	246.947	95.65	3.01523	1.16789	0.000644084	UP	UP	DOWN
chr12	80935735	80935833	-	98	miRNAprimary	hsa-mir-618	400.4	1254.32	413.4	3.13266	1.03247	0.000126891	UP	UP	DOWN
chr19	46018931	46019049	+	118	miRNAprimary	hsa-mir-769	418.1	701.316	453.15	1.67739	1.08383	0.0116894	UP	UP	DOWN
chr20	63919448	63919520	+	72	miRNAprimary	hsa-mir-941-1	1490.65	1875.95	1649.55	1.25848	1.1066	0.0967473	UP	UP	DOWN
chr3	12155030	12155071	-	41	rRNA	5S	104.05	84.3158	109.05	1.23405	1.04805	0.0937247	DOWN	UP	UP
chr3	29857745	29857806	-	61	rRNA	5S	122.8	93.9474	139.85	1.30711	1.13884	0.0307864	DOWN	UP	UP
chr3	151188098	151188184	+	86	rRNA	5S	503.05	372.895	509.5	1.34904	1.01282	0.0530777	DOWN	UP	UP
chr3	180161886	180161977	-	91	rRNA	5S	466.1	352.368	468.55	1.32276	1.00526	0.0531919	DOWN	UP	UP
chr3	181822870	181822990	-	120	rRNA	5S	432.95	336.211	439.85	1.28773	1.01594	0.0871547	DOWN	UP	UP
chr4	56097390	56097479	+	89	rRNA	5S	106.65	82.9474	95.8	1.28576	1.11326	0.066553	DOWN	DOWN	UP
chr6	27772329	27772371	-	42	rRNA	5S	74.25	56.8947	76.05	1.30504	1.02424	0.0840276	DOWN	UP	UP
chr20	30511698	30513100	-	1402	rRNA	LSU-rRNA_Hsa	459.75	293.632	387.55	1.56574	1.1863	0.0447739	DOWN	DOWN	UP
chr4	7582459	7582637	+	178	rRNA	LSU-rRNA_Hsa	264.85	181.158	307.35	1.46198	1.16047	0.0737895	DOWN	UP	UP
chr21	8988171	8988748	+	577	rRNA	SSU-rRNA_Hsa	1314.1	833.105	1144.15	1.57735	1.14854	0.0863447	DOWN	DOWN	UP
chr11	13326215	13326288	-	73	scRNA	HY1	2256.4	1682.11	2673.15	1.34141	1.1847	0.0872108	DOWN	UP	UP
chr1	234837972	234838070	+	98	scRNA	HY4	89.85	62.8421	106.75	1.42977	1.18809	0.0669735	DOWN	UP	UP
chr12	49132855	49132947	-	92	scRNA	HY4	97.95	69.3684	112	1.41203	1.14344	0.080833	DOWN	UP	UP
chr13	52400003	52400093	+	90	scRNA	HY4	227.4	163.895	269.8	1.38748	1.18646	0.0964741	DOWN	UP	UP
chr7	100094032	100094063	-	31	piRNA	piR-36984	737.8	1232.21	815.05	1.67011	1.1047	0.00788455	UP	UP	DOWN
chr3	184325695	184325771	+	76	snoRNA	HBII-142	1251.65	931.368	1289.8	1.34388	1.03048	0.0791296	DOWN	UP	UP
chr16	89561429	89561501	+	72	snoRNA	HBII-202	914.8	508.895	1022.8	1.79762	1.11806	0.00375888	DOWN	UP	UP
chr4	100768575	100768602	+	27	piRNA	piR-57660	73.45	89.1053	61.9	1.21314	1.18659	0.0168144	UP	DOWN	DOWN
chr17	28722581	28722653	+	72	snoRNA	mgh18S-121	82.6	45.1579	86.65	1.82914	1.04903	0.00642079	DOWN	UP	UP
chr4	100768571	100768600	+	29	piRNA	piR-61645	73.45	89.1053	61.9	1.21314	1.18659	0.0168144	UP	DOWN	DOWN
chr17	7576810	7576958	+	148	snoRNA	mgU6-77	228.05	142.211	205.85	1.60361	1.10785	0.0472749	DOWN	DOWN	UP
chr20	2462958	2463040	-	82	snoRNA	SNORD119	465.4	285.842	415.25	1.62817	1.12077	0.0188323	DOWN	DOWN	UP
chr11	59550578	59550628	-	50	tRF5	tRNA-Val-TAC-1-1-tRF5	55.45	79.3158	64.75	1.4304	1.16772	0.0129897	UP	UP	DOWN
chr17	75033905	75033978	+	73	tRNA	tRNA-Arg-CCT-1-1	160.8	217.684	182.9	1.35376	1.13744	0.0233102	UP	UP	DOWN
chr16	3152899	3152972	+	73	tRNA	tRNA-Arg-CCT-3-1	225.35	283.211	251.5	1.25676	1.11604	0.0556737	UP	UP	DOWN
chr7	139340699	139340772	+	73	tRNA	tRNA-Arg-CCT-4-1	264.7	330.895	291.45	1.25007	1.10106	0.0378004	UP	UP	DOWN
chr16	3193917	3193990	+	73	tRNA	tRNA-Arg-CCT-5-1	156.6	212	178.45	1.35377	1.13953	0.0245586	UP	UP	DOWN
chr19	10109756	10109835	+	79	snoRNA	U105B	97.85	47.6842	112.3	2.05204	1.14768	0.00686508	DOWN	UP	UP
chr16	3191500	3191573	+	73	tRNA	tRNA-Lys-CTT-4-1	300.8	367.474	277.7	1.22165	1.08318	0.0150078	UP	DOWN	DOWN
chr11	59550628	59550701	-	73	tRNA	tRNA-Val-TAC-1-1	62.95	89.8947	75.3	1.42803	1.19619	0.00826248	UP	UP	DOWN
chr8	33513473	33513578	+	105	snoRNA	U13	93.85	60.6316	102	1.54787	1.08684	0.0652534	DOWN	UP	UP
chr1	44775864	44775938	+	74	snoRNA	U55	113.4	52.1053	108.05	2.17636	1.04951	0.00654456	DOWN	DOWN	UP
chr18	49491282	49491347	-	65	snoRNA	U58A	76.4	46.6842	71.95	1.63653	1.06185	0.0466403	DOWN	DOWN	UP
chr5	181243313	181243376	-	63	snoRNA	U95	4841.75	2450.63	4204.55	1.97572	1.15155	0.0103913	DOWN	DOWN	UP
chr5	181241817	181241889	-	72	snoRNA	U96a	90.1	45.6316	76.2	1.97451	1.18241	0.0101703	DOWN	DOWN	UP
chr8	33513473	33513581	+	108	snRNA	U13	93.85	60.6316	102	1.54787	1.08684	0.0652534	DOWN	UP	UP
chr10	67764584	67764634	+	50	tRF3	tRNA-Ser-TGA-1-1-tRF3	419.7	270.474	435.15	1.55172	1.03681	0.0206173	DOWN	UP	UP
chr7	25949921	25949943	-	22	mir-3p	hsa-miR-148a-3p	146522	125758	71426.9	1.16511	2.05136	0.00777554	DOWN	DOWN	DOWN
chr19	2234061	2234081	-	20	mir-3p	hsa-miR-1227-3p	143.75	126.895	188.05	1.13283	1.30817	0.0769504	DOWN	UP	UP
chr17	48037173	48037194	-	21	mir-3p	hsa-miR-152-3p	363.2	394.263	717.45	1.08553	1.97536	0.0265691	UP	UP	UP
chr17	1713913	1713935	-	22	mir-3p	hsa-miR-22-3p	10372.3	10997.9	17746.2	1.06032	1.71093	0.00777554	UP	UP	UP
chr14	101056268	101056290	+	22	mir-3p	hsa-miR-323b-3p	207.2	176.158	342.3	1.17622	1.65203	0.0614963	DOWN	UP	UP
chr17	28861667	28861688	-	21	mir-3p	hsa-miR-4732-3p	1274.15	1449.16	2162.9	1.13735	1.69752	0.0969466	UP	UP	UP
chrX	50009771	50009793	+	22	mir-3p	hsa-miR-501-3p	3104.9	3325.89	4487.2	1.07118	1.4452	0.0437227	UP	UP	UP
chr16	2106678	2106701	-	23	mir-3p	hsa-miR-6511b-3p	111.1	98.8421	157.5	1.12401	1.41764	0.0608484	DOWN	UP	UP
chr16	15134075	15134098	-	23	mir-3p	hsa-miR-6511b-3p	107.4	90.6316	152.55	1.18502	1.42039	0.0243092	DOWN	UP	UP
chr16	87834591	87834612	-	21	mir-3p	hsa-miR-6775-3p	50.45	42.1053	90.25	1.19819	1.7889	0.00750661	DOWN	UP	UP
chr19	58334729	58334751	+	22	mir-3p	hsa-miR-6806-3p	467.65	485.684	375.25	1.03856	1.24624	0.0815035	UP	DOWN	DOWN
chr17	28861402	28861424	-	22	mir-5p3pno	hsa-miR-451a	4.85209e+06	4.41306e+06	3.71653e+06	1.09948	1.30554	0.0791296	DOWN	DOWN	DOWN
chr19	55239911	55239933	-	22	mir-3p	hsa-miR-6802-3p	122.85	109.474	192.65	1.12219	1.56817	0.0089507	DOWN	UP	UP
chrX	53198888	53198909	-	21	mir-3p	hsa-miR-6894-3p	87.85	81.3684	120.65	1.07966	1.37336	0.0725962	DOWN	UP	UP
chr19	51693267	51693291	+	24	mir-5p	hsa-miR-125a-5p	2128.95	1853.53	3518.6	1.14859	1.65274	0.0243092	DOWN	UP	UP
chr20	2652778	2652803	+	25	mir-5p	hsa-miR-1292-5p	74.2	77.3158	106.75	1.04199	1.43868	0.0964741	UP	UP	UP
chr22	20086071	20086093	+	22	mir-5p	hsa-miR-1306-5p	1228.25	1053	1635.3	1.16643	1.33141	0.084711	DOWN	UP	UP
chr1	198858924	198858947	-	23	mir-5p	hsa-miR-181b-5p	203.7	207.316	285.1	1.01775	1.39961	0.0845657	UP	UP	UP
chr7	100093609	100093630	-	21	mir-5p	hsa-miR-25-5p	60.7	54.1053	85.4	1.12189	1.40692	0.0824687	DOWN	UP	UP
chr1	26554573	26554593	+	20	mir-5p3pno	hsa-miR-1976	1376.55	1490.53	1919.05	1.0828	1.3941	0.0887673	UP	UP	UP
chr16	15643300	15643322	+	22	mir-5p3pno	hsa-miR-484	26051.9	25095.9	38945.4	1.03809	1.49492	0.0123723	DOWN	UP	UP
chr19	2234061	2234149	-	88	miRNAprimary	hsa-mir-1227	143.75	126.895	188.05	1.13283	1.30817	0.0769504	DOWN	UP	UP
chr5	179798277	179798346	-	69	miRNAprimary	hsa-mir-1229	58.6	49.1579	74.55	1.19208	1.27218	0.0964741	DOWN	UP	UP
chr7	25949918	25949986	-	68	miRNAprimary	hsa-mir-148a	147266	126765	72208.5	1.16172	2.03945	0.00777554	DOWN	DOWN	DOWN
chr17	28861368	28861440	-	72	miRNAprimary	hsa-mir-451a	4852335	4.41334e+06	3.71689e+06	1.09947	1.30548	0.0791296	DOWN	DOWN	DOWN
chr17	28861370	28861438	+	68	miRNAprimary	hsa-mir-451b	4.85233e+06	4.41334e+06	3.71689e+06	1.09947	1.30548	0.0791296	DOWN	DOWN	DOWN
chr19	51693253	51693339	+	86	miRNAprimary	hsa-mir-125a	2132.3	1857.42	3522.3	1.14799	1.65188	0.0243861	DOWN	UP	UP
chr20	2652776	2652842	+	66	miRNAprimary	hsa-mir-1292	78.95	81.2632	113.85	1.0293	1.44205	0.0824687	UP	UP	UP
chr22	20086057	20086142	+	85	miRNAprimary	hsa-mir-1306	1258.35	1072.84	1666.6	1.17291	1.32443	0.0790699	DOWN	UP	UP
chr17	48037160	48037247	-	87	miRNAprimary	hsa-mir-152	365.6	397.421	720.55	1.08704	1.97087	0.0273986	UP	UP	UP
chr1	198858872	198858982	-	110	miRNAprimary	hsa-mir-181b-1	205.75	211.211	287.3	1.02654	1.39635	0.0883217	UP	UP	UP
chr1	26554541	26554593	+	52	miRNAprimary	hsa-mir-1976	1378.4	1492.68	1922.1	1.08291	1.39444	0.0880547	UP	UP	UP
chr17	1713902	1713987	-	85	miRNAprimary	hsa-mir-22	10519.3	11133	17910.2	1.05834	1.7026	0.00778521	UP	UP	UP
chr14	101056218	101056300	+	82	miRNAprimary	hsa-mir-323b	207.2	176.158	342.35	1.17622	1.65227	0.0614963	DOWN	UP	UP
chr17	28861654	28861730	-	76	miRNAprimary	hsa-mir-4732	1597.85	1740.26	2557.35	1.08913	1.60049	0.0652534	UP	UP	UP
chr16	15643293	15643372	+	79	miRNAprimary	hsa-mir-484	26051.9	25095.9	38945.4	1.03809	1.49492	0.0123723	DOWN	UP	UP
chrX	50009721	50009805	+	84	miRNAprimary	hsa-mir-501	3212.1	3435.16	4583.65	1.06944	1.42699	0.051228	UP	UP	UP
chr16	2106668	2106753	-	85	miRNAprimary	hsa-mir-6511b-1	111.85	99.5263	158.55	1.12382	1.41752	0.0601851	DOWN	UP	UP
chr16	15134074	15134145	-	71	miRNAprimary	hsa-mir-6511b-2	107.75	91	153	1.18407	1.41995	0.0245849	DOWN	UP	UP
chr16	87834591	87834660	-	69	miRNAprimary	hsa-mir-6775	50.45	42.1053	90.25	1.19819	1.7889	0.00750661	DOWN	UP	UP
chr19	58334687	58334751	+	64	miRNAprimary	hsa-mir-6806	467.65	485.684	375.25	1.03856	1.24624	0.0815035	UP	DOWN	DOWN
chr2	27050837	27050863	+	26	piRNA	piR-34021	951.75	793.158	756.8	1.19995	1.2576	0.0572136	DOWN	DOWN	DOWN
chr19	55239911	55239976	-	65	miRNAprimary	hsa-mir-6802	122.9	109.526	193	1.1221	1.57038	0.00876827	DOWN	UP	UP
chrX	53198888	53198945	-	57	miRNAprimary	hsa-mir-6894	88.3	82.0526	121	1.07614	1.37033	0.0759569	DOWN	UP	UP
chr17	35151255	35151353	-	98	rRNA	LSU-rRNA_Hsa	9464.05	10116.2	15069.5	1.0689	1.59228	0.0962096	UP	UP	UP
chr17	8119751	8119780	+	29	piRNA	piR-36378	87.5	75.9474	62	1.15211	1.41129	0.0390973	DOWN	DOWN	DOWN
chr19	45859247	45859303	+	56	scRNA	HY1	46.9	54.7368	76.7	1.1671	1.63539	0.0896223	UP	UP	UP
chr6	18836170	18836199	+	29	piRNA	piR-36378	85.65	74.4211	59.45	1.15088	1.44071	0.0292512	DOWN	DOWN	DOWN
chr6	27295432	27295461	+	29	piRNA	piR-36378	83.95	74.1579	54.95	1.13204	1.52775	0.0155072	DOWN	DOWN	DOWN
chr6	27519528	27519557	+	29	piRNA	piR-36378	92.7	78.0526	62.6	1.18766	1.48083	0.0182101	DOWN	DOWN	DOWN
chr6	27547794	27547823	-	29	piRNA	piR-36378	89.55	76.9474	59.4	1.16378	1.50758	0.0121261	DOWN	DOWN	DOWN
chr6	28941643	28941672	-	29	piRNA	piR-36378	90.85	78.0526	57.8	1.16396	1.5718	0.00729971	DOWN	DOWN	DOWN
chrM	616	647	+	31	piRNA	piR-36741	521.05	609.421	401.6	1.1696	1.29744	0.044117	UP	DOWN	DOWN
chr2	27050835	27050867	+	32	piRNA	piR-44717	955.95	796.842	759.65	1.19967	1.25841	0.056717	DOWN	DOWN	DOWN
chr1	121016881	121016908	-	27	piRNA	piR-57660	105.55	112.947	86.15	1.07008	1.22519	0.0631633	UP	DOWN	DOWN
chr1	240698319	240698434	+	115	scRNA	HY1	68.2	63.7368	48.05	1.07002	1.41935	0.0699421	DOWN	DOWN	DOWN
chr1	203729580	203729705	+	125	snoRNA	ACA63	476.25	545.474	372.8	1.14535	1.27749	0.0791296	UP	DOWN	DOWN
chr2	114005439	114005655	-	216	snRNA	U3	86.65	91.5263	67.35	1.05628	1.28656	0.0769504	UP	DOWN	DOWN
chr3	183174935	183175007	-	72	snRNA	U3	81.1	94.6316	62.35	1.16685	1.30072	0.0335876	UP	DOWN	DOWN
chr8	123180309	123180524	-	215	snRNA	U3	85.15	94	66.75	1.10393	1.27566	0.0869943	UP	DOWN	DOWN
chr9	88374268	88374357	+	89	snRNA	U3	75.65	90.6316	59.5	1.19804	1.27143	0.0614963	UP	DOWN	DOWN
chr14	85271931	85272005	+	74	snRNA	U3	87.1	94	63.9	1.07922	1.36307	0.0269459	UP	DOWN	DOWN
chr19	40114633	40114705	-	72	snRNA	U3	85.35	98.8947	66.45	1.1587	1.28442	0.067426	UP	DOWN	DOWN
chr1	161530291	161530341	-	50	tRF5	tRNA-Leu-CAG-1-6-tRF5	482.55	429.526	389.9	1.12345	1.23763	0.0964741	DOWN	DOWN	DOWN
chr6	18836170	18836242	+	72	tRNA	tRNA-Gln-CTG-1-1	109.95	100.842	82.3	1.09032	1.33597	0.0310471	DOWN	DOWN	DOWN
chr16	3160479	3160529	+	50	tRF3	tRNA-Pro-AGG-3-1-tRF3	69.15	82.4737	100.3	1.19268	1.45047	0.0991001	UP	UP	UP
chr6	27519528	27519600	+	72	tRNA	tRNA-Gln-CTG-1-2	122.1	112.947	92.55	1.08103	1.31929	0.041115	DOWN	DOWN	DOWN
chr14	20633077	20633127	+	50	tRF3	tRNA-Pro-TGG-1-1-tRF3	128.1	145.053	194.2	1.13234	1.516	0.0869943	UP	UP	UP
chr6	27902442	27902492	-	50	tRF5	tRNA-iMet-CAT-1-7-tRF5	454	419.211	605.3	1.08299	1.33326	0.0869943	DOWN	UP	UP
chr11	76235774	76235824	-	50	tRF5	tRNA-Pro-TGG-2-1-tRF5	123.35	141.211	189.3	1.1448	1.53466	0.080833	UP	UP	UP
chr6	28941600	28941672	-	72	tRNA	tRNA-Gln-CTG-1-3	112.55	102.105	82.15	1.10229	1.37005	0.0144035	DOWN	DOWN	DOWN
chr17	8119751	8119823	+	72	tRNA	tRNA-Gln-CTG-1-5	116.65	109.421	89.2	1.06607	1.30774	0.0395752	DOWN	DOWN	DOWN
chr6	27547751	27547823	-	72	tRNA	tRNA-Gln-CTG-2-1	111.25	103.789	81.5	1.07188	1.36503	0.0230729	DOWN	DOWN	DOWN
chr6	27295432	27295504	+	72	tRNA	tRNA-Gln-CTG-5-1	104.9	95	73.5	1.10421	1.42721	0.0193062	DOWN	DOWN	DOWN
chr2	203364407	203364478	-	71	tRNA	tRNA-Glu-TTC-9-1	105.3	113.421	84.65	1.07712	1.24395	0.0695995	UP	DOWN	DOWN
chr1	121016849	121016910	-	61	tRNA	tRNA-Gly-CCC-6-1	105.95	113.211	86.4	1.06853	1.22627	0.0626384	UP	DOWN	DOWN
chr2	27050781	27050870	+	89	tRNA	tRNA-Tyr-GTA-2-1	962.75	804.579	765.8	1.19659	1.25718	0.0563286	DOWN	DOWN	DOWN
