# Supplementary material for: Opposite regulation of piRNAs, rRNAs and miRNAs in the blood after subarachnoid hemorrhage
Source: J Mol Med (Berl). 2020 May 18;98(6):887–96. doi: 10.1007/s00109-020-01922-x (PMC7297814; doi:10.1007/s00109-020-01922-x)
Supplement: Supplementary file 3 — (XLSX 13 kb) [file 109_2020_1922_MOESM3_ESM.xlsx]

## Sheet: S2
Changes in sRNA levels based on classes
	miRNAprimary	rRNA	piRNA	scRNA	mir-5p	mir-3p	mir-5p3pno	snoRNA	tRF3	tRF5	tRNA	snRNA	sum
changed in RAA but not in RAC
regulated	20	23	10	4	16	9	3	11	1	1	6	1	105
UP	14	0	3	0	11	7	3	0	0	1	6	0	45
DOWN	6	23	7	4	5	2	0	11	1	0	0	1	60
changed in RAC but not in RAA
regulated	22	1	10	2	5	13	3	1	2	3	9	6	77
UP	18	1	0	1	5	11	2	0	2	2	0	0	42
DOWN	4	0	10	1	0	2	1	1	0	1	9	6	35
changed in RAA and RAC
regulated	48	75	72	37	28	25	4	20	5	5	12	3	334
UP	21	0	0	20	12	13	1	3	0	3	3	0	76
DOWN	9	75	68	16	7	3	0	14	5	2	9	2	210
UP-DOWN	3	0	0	0	1	1	2	0	0	0	0	0	7
DOWN-UP	15	0	4	1	8	8	1	3	0	0	0	1	41
random	37	8	31	61	18	27	6	11	6	6	19	3	233
