# Supplementary material for: Opposite regulation of piRNAs, rRNAs and miRNAs in the blood after subarachnoid hemorrhage
Source: J Mol Med (Berl). 2020 May 18;98(6):887–96. doi: 10.1007/s00109-020-01922-x (PMC7297814; doi:10.1007/s00109-020-01922-x)
Supplement: Supplementary file 4 — (XLSX 11 kb) [file 109_2020_1922_MOESM4_ESM.xlsx]

## Sheet: S3
Statistics for transcription factor ChIP-seq signal from sequences downregulated in both RAA and RAC
Track name	Query	Background	Fold difference	P value	Bonferroni
GR_11	0.77	0.16	4.9	1.4E-10	1.3E-7
RXRA_4	0.59	0.084	7.0	1.6E-7	1.5E-4
ERALPHA_10	0.18	0.038	4.6	4.7E-7	4.5E-4
ZBTB33_14	1.00	0.15	6.6	7.5E-7	7.2E-4
TCF12_5	0.33	0.022	15.0	8.0E-7	7.7E-4
HDAC2_6	0.62	0.045	14.0	1.3E-6	0.0013
FOSL1_1	2.40	0.16	15.0	1.7E-6	0.0016
TAF7_2	0.73	0.052	14.0	2.2E-6	0.0021
POU5F1_2	1.30	0.096	13.0	2.8E-6	0.0027
ATF3_11	0.15	0.013	12.0	3.1E-6	0.003
GABP_7	0.24	0.019	13.0	3.1E-6	0.003
ATF3_2	0.19	0.013	14.0	3.2E-6	0.0031
ERALPHA_11	0.27	0.018	15.0	3.2E-6	0.0031
RXRA_7	0.85	0.064	13.0	3.2E-6	0.0031
RXRA_5	0.47	0.034	14.0	3.8E-6	0.0036
ERALPHA_5	0.098	0.0083	12.0	4.1E-6	0.0039
FOSL1_4	0.38	0.034	11.0	4.9E-6	0.0047
SIX5_2	0.89	0.06	15.0	6.4E-6	0.0061
TAF1_17	0.17	0.036	4.8	7.3E-6	0.007
GR_2	0.58	0.21	2.7	8.6E-6	0.0083
ATF3_10	0.084	0.01	8.1	9.8E-6	0.0095
SIN3AK-20_14	0.66	0.063	11.0	1.3E-5	0.013
EGR-1_13	0.27	0.032	8.4	1.9E-5	0.019
MEF2C_1	0.15	0.015	9.9	2.5E-5	0.024
SIN3AK-20_16	0.36	0.046	7.7	3.2E-5	0.031
P300_24	0.45	0.04	11.0	3.6E-5	0.035
